# Supplementary material for: Role of melatonin in prevention of age-related hearing loss
Source: PLoS One. 2020 Feb 10;15(2):e0228943. doi: 10.1371/journal.pone.0228943 (PMC7010238; doi:10.1371/journal.pone.0228943)
Supplement: S1 File — (XLSX) [file pone.0228943.s001.xlsx]

## Sheet: Plan1
GROSS DATA
		Amplitude					Signal-to-noise ratio							Legend:
C2-RE+LE	C6-RE+LE	C10-RE+LE	M2-RE+LE	M6-RE+LE	M10-RE+LE		C2-RE+LE	C6-RE+LE	C10-RE+LE	M2-RE+LE	M6-RE+LE	M10-RE+LE		LE	Left ear
-2	-12	-20	-3	-8	-8		17	6	0	17	12	10		RE	Right ear
10	-4	-10	8	-4	-5		30	15	10	28	16	9		C2	Control group at 2 months of life
10	-3	-15	4	-3	-8		30	16	5	24	17	8		C6	Control group at 6 months of life
9	-2	-10	8	-2	-4		27	18	10	28	18	10		C10	Control group at 10 months of life
0	-16	-20	1	-7	-15		20	1	-1	21	13	0		M2	Melatonin group at 2 months of life
10	-2	-15	8	-6	-15		30	18	5	28	11	5		M6	Melatonin group at 6 months of life
7	-4	-10	9	-11	-15		27	15	10	29	9	5		M10	Melatonin group at 10 months of life
3	-6	-20	6	-4	-7		23	13	9	26	16	10
2	-6	-13	12	2	-9		22	14	7	32	22	10
11	-3	-20	7	-1	-5		31	17	-1	27	19	10
-5	-10	-20	-4	-10	-11		15	10	-1	16	10	5
-1	-9	-7	10	-4	-5		19	11	10	30	16	10
7	-5	-9	7	-3	-6		27	15	10	27	17	11
1	-14	-10	7	-4	-5		21	6	10	27	16	10
5	-5	-20	6	-7	-6		25	13	2	26	17	15
1	-5	-20	-12	0	-2		21	15	0	8	20	15
2	-5	-20	11	-2	-2		22	14	-3	31	17	11
-4	-11	-15	1	-1	-5		16	9	5	21	19	12
4	-3	-10	8	0	-5		23	17	10	28	20	10
-1	-8	-10	11	-3	-5		19	12	10	31	17	15
1	-5	-15	6	-9	-12		21	15	5	27	11	6
0	-3	-15	-3	-2	-10		20	17	3	17	18	10
10	-2	-15	7	-3	-7		29	16	5	25	17	10
6	-4	-10	7	-6	-10		26	16	10	27	13	10
9	-4	-10	7	-2	-10		29	12	10	21	18	9
7	-5	-20	2	-3	-6		27	14	-5	22	16	10
8	-1	-15	1	-6	-9		28	19	5	21	14	10
12	-20	x	12	-5	-9		32	0	5	28	15	5
5	-1	-15	2	-5	-10		25	19	0	22	15	10
10		-20	13	-6	-9		30	15	-2	31	12	5
10	-5	x	8				30	12	-1	28
2	-8	-20	-10				13	18	1	10
6		x					26	14	-1
-1	-1	x					19	19	-5
6		-20					26	12	-5
-3		x					17	5	12
0	-6	-19					20	13	8
6	0	-20					26	15	-5
0	-8	-20					20	0	15
-15	-15	x					5	20	5
7	-7	-20					27	11	5
15	-5	-6					35	1	0
1	-19	-15					21	21	5
-11	1	-20					9	20	20
-1	-9	-3					19	14
5	-18	-15					25	17
-11	1	-15					9	14
6	0	-20					26	18
-6	-6	-15					14
-14	-3	5					6
10	-5						30
14	-2						34
12							32
10							30
0							20
-1							19
C2-RE+LE	C6-RE+LE	C10-RE+LE	M2-RE+LE	M6-RE+LE	M10-RE+LE		C2-RE+LE	C6-RE+LE	C10-RE+LE	M2-RE+LE	M6-RE+LE	M10-RE+LE
-2	-12	-20	-3	-8	-8		17	6	0	17	12	10
10	-4	-10	8	-4	-5		30	15	10	28	16	9
10	-3	-15	4	-3	-8		30	16	5	24	17	8
9	-2	-10	8	-2	-4		27	18	10	28	18	10
0	-16	-20	1	-7	-15		20	1	-1	21	13	0
10	-2	-15	8	-6	-15		30	18	5	28	11	5
7	-4	-10	9	-11	-15		27	15	10	29	9	5
3	-6	-20	6	-4	-7		23	13	9	26	16	10
2	-6	-13	12	2	-9		22	14	7	32	22	10
11	-3	-20	7	-1	-5		31	17	-1	27	19	10
-5	-10	-20	-4	-10	-11		15	10	-1	16	10	5
-1	-9	-7	10	-4	-5		19	11	10	30	16	10
7	-5	-9	7	-3	-6		27	15	10	27	17	11
1	-14	-10	7	-4	-5		21	6	10	27	16	10
5	-5	-20	6	-7	-6		25	13	2	26	17	15
1	-5	-20	-12	0	-2		21	15	0	8	20	15
2	-5	-20	11	-2	-2		22	14	-3	31	17	11
-4	-11	-15	1	-1	-5		16	9	5	21	19	12
4	-3	-10	8	0	-5		23	17	10	28	20	10
-1	-8	-10	11	-3	-5		19	12	10	31	17	15
1	-5	-15	6	-9	-12		21	15	5	27	11	6
0	-3	-15	-3	-2	-10		20	17	3	17	18	10
10	-2	-15	7	-3	-7		29	16	5	25	17	10
6	-4	-10	7	-6	-10		26	16	10	27	13	10
9	-4	-10	7	-2	-10		29	12	10	21	18	9
7	-5	-20	2	-3	-6		27	14	-5	22	16	10
8	-1	-15	1	-6	-9		28	19	5	21	14	10
12	-20	x	12	-5	-9		32	0	5	28	15	5
5	-1	-15	2	-5	-10		25	19	0	22	15	10
10		-20	13	-6	-9		30	15	-2	31	12	5
10	-5	x	8				30	12	-1	28
2	-8	-20	-10				13	18	1	10
6		x					26	14	-1
-1	-1	x					19	19	-5
6		-20					26	12	-5
-3		x					17	5	12
0	-6	-19					20	13	8
6	0	-20					26	15	-5
0	-8	-20					20	0	15
-15	-15	x					5	20	5
7	-7	-20					27	11	5
15	-5	-6					35	1	0
1	-19	-15					21	21	5
-11	1	-20					9	20	20
-1	-9	-3					19	14
5	-18	-15					25	17
-11	1	-15					9	14
6	0	-20					26	18
-6	-6	-15					14
-14	-3	5					6
10	-5						30
14	-2						34
12							32
10							30
0							20
-1							19
